# Supplementary material for: Fluorescence Lifetime Imaging of NAD(P)H in Patients’ Lymphocytes: Evaluation of Efficacy of Immunotherapy
Source: Cells. 2025 Jan 10;14(2):97. doi: 10.3390/cells14020097 (PMC11764258; doi:10.3390/cells14020097)
Supplement: Supplementary file 1 [file cells-14-00097-s001.zip]

Archive with 1 entries (1 files):
- cells-3343521-supplementary.pdf
